# Supplementary material for: Green Production of Zero-Valent Iron (ZVI) Using Tea-Leaf Extracts for Fenton Degradation of Mixed Rhodamine B and Methyl Orange Dyes
Source: Materials (Basel). 2022 Jan 3;15(1):332. doi: 10.3390/ma15010332 (PMC8746258; doi:10.3390/ma15010332)
Supplement: Supplementary file 1 [file materials-15-00332-s001.zip]

Archive with 1 entries (1 files):
- materials-1533936-supplementary.pdf
